# Supplementary material for: Synthesis, In Silico, and Biological Evaluation of a Borinic Tryptophan-Derivative That Induces Melatonin-like Amelioration of Cognitive Deficit in Male Rat
Source: Int J Mol Sci. 2022 Mar 17;23(6):3229. doi: 10.3390/ijms23063229 (PMC8952423; doi:10.3390/ijms23063229)
Supplement: Supplementary file 1 [file ijms-23-03229-s001.zip]

Archive with 1 entries (1 files):
- ijms-1595085-supplementary.pdf
